# Supplementary material for: Cross-Dressing of Multiple Myeloma Cells Mediated by Extracellular Vesicles Conveying MIC and ULBP Ligands Promotes NK Cell Killing
Source: Int J Mol Sci. 2023 May 30;24(11):9467. doi: 10.3390/ijms24119467 (PMC10253317; doi:10.3390/ijms24119467)
Supplement: Supplementary file 1 [file ijms-24-09467-s001.zip]

Archive with 1 entries (1 files):
- ijms-2367937-supplementary.pdf
